# Supplementary material for: DrugCentral 2021 supports drug discovery and repositioning
Source: Nucleic Acids Res. 2020 Nov 5;49(D1):D1160–9. doi: 10.1093/nar/gkaa997 (PMC7779058; doi:10.1093/nar/gkaa997)
Supplement: gkaa997_Supplemental_File [file gkaa997_supplemental_file.xlsx]

## Sheet: default
Supporting Information			DrugCentral 2021 supports drug discovery and repositioning			Avram et al.		Nucl Acids Res 2021
id	cas_reg_no	name	smiles	approval	type	applicant	orphan	ChEMBL_ID	DRUGBANK_ID	IUPHAR_LIGAND_ID	KEGG_DRUG	PUBCHEM_CID
5280	901119-35-5	fostamatinib	COC1=CC(NC2=NC(NC3=CC=C4OC(C)(C)C(=O)N(COP(O)(O)=O)C4=N3)=C(F)C=N2)=CC(OC)=C1OC	2020-01-09|2018-04-17	EMA|FDA	Instituto Grifols S.A.|RIGEL PHARMS INC	n.a.	CHEMBL2103830, CHEMBL3989516	DB12010, DB07159	7796	D09347	11671467
5285	570406-98-3	avatrombopag	OC(=O)C1CCN(CC1)C1=NC=C(C=C1Cl)C(=O)NC1=NC(C2=CC(Cl)=CS2)=C(S1)N1CCN(CC1)C1CCCCC1	2018-05-21	FDA	AKARX INC	true	CHEMBL2103883, CHEMBL2105758	DB11995	9953	D10306	9852519
5288	13956-29-1	cannabidiol	CCCCCC1=CC(O)=C([C@@H]2C=C(C)CC[C@H]2C(C)=C)C(O)=C1	2019-09-19|2018-06-25	EMA|FDA	GW Pharma (International) B.V.|GW RESEARCH LTD	true	CHEMBL190461	DB09061	4150	D10915	644019
5289	1269440-17-6	encorafenib	COC(=O)N[C@@H](C)CNC1=NC(=CC=N1)C1=CN(N=C1C1=C(F)C(NS(C)(=O)=O)=CC(Cl)=C1)C(C)C	2018-06-27	FDA	ARRAY BIOPHARMA INC	true	CHEMBL3301612	DB11718	7908	D11053	50922675
5290	606143-89-9	binimetinib	CN1C=NC2=C(F)C(NC3=CC=C(Br)C=C3F)=C(C=C12)C(=O)NOCCO	2018-09-20|2018-06-27	EMA|FDA	Pierre Fabre Medicament|ARRAY BIOPHARMA INC	true	CHEMBL3187723	DB11967	7921	D10604	10288191
5292	1448347-49-6	ivosidenib	FC1=CN=CC(=C1)N([C@H](C(=O)NC1CC(F)(F)C1)C1=CC=CC=C1Cl)C(=O)[C@@H]1CCC(=O)N1C1=NC=CC(=C1)C#N	2018-07-20	FDA	AGIOS PHARMS INC	true	CHEMBL3989958	DB14568	9217	D11090	71657455
5293	834153-87-6	elagolix	COC1=CC=CC(=C1F)C1=C(C)N(CC2=C(F)C=CC=C2C(F)(F)F)C(=O)N(C[C@H](NCCCC(O)=O)C2=CC=CC=C2)C1=O	2018-07-23	FDA	ABBVIE INC	n.a.	CHEMBL502182, CHEMBL1208155	DB11979	8362	D09335	11250647
5296	1201438-56-3	duvelisib	C[C@H](NC1=NC=NC2=C1N=CN2)C1=CC2=C(C(Cl)=CC=C2)C(=O)N1C1=CC=CC=C1	2018-09-24	FDA	VERASTEM INC	true	CHEMBL3039502	DB11952	7795	D10555	50905713
5297	1110813-31-4	dacomitinib	COC1=CC2=NC=NC(NC3=CC=C(F)C(Cl)=C3)=C2C=C1NC(=O)\C=C\CN1CCCCC1	2019-02-04|2018-09-27	EMA|FDA	PFIZER EUROPE MA EEIG|PFIZER INC	true	CHEMBL2105719, CHEMBL2110732	DB11963	7422	D09883	11511120
5300	1207456-01-6	talazoparib tosylate	CN1N=CN=C1[C@@H]1[C@H](NC2=C3C1=NNC(=O)C3=CC(F)=C2)C1=CC=C(F)C=C1	2019-06-20|2018-10-16	EMA|FDA	PFIZER EUROPE MA EEIG|PFIZER INC	n.a.	CHEMBL3137318, CHEMBL3137320	DB11760	8313	D10732	135565654
5302	1454846-35-5	lorlatinib	C[C@H]1OC2=C(N)N=CC(=C2)C2=C(C#N)N(C)N=C2CN(C)C(=O)C2=CC=C(F)C=C12	2019-06-06|2018-09-21	EMA|FDA|PMDA	PFIZER EUROPE MA EEIG|PFIZER INC|Pfizer Japan Inc	true	CHEMBL3286830	DB12130	7476	D11012	71731823
5303	864750-70-9	revefenacin	CN(CCN1CCC(CC1)OC(=O)NC1=C(C=CC=C1)C1=CC=CC=C1)C(=O)C1=CC=C(CN2CCC(CC2)C(N)=O)C=C1	2018-11-09	FDA	MYLAN IRELAND LTD	n.a.	CHEMBL3833319	DB11855	10129	D10978	11753673
5304	1095173-27-5	glasdegib	CN1CC[C@H](C[C@@H]1C1=NC2=C(N1)C=CC=C2)NC(=O)NC1=CC=C(C=C1)C#N	2018-11-21	FDA	PFIZER INC	true	CHEMBL2043437, CHEMBL4297534	DB11978	8201	D10636	25166913
5305	1223403-58-4	larotrectinib	O[C@H]1CCN(C1)C(=O)NC1=C2N=C(C=CN2N=C1)N1CCC[C@@H]1C1=CC(F)=CC=C1F	2019-09-19|2018-11-26	EMA|FDA	Bayer AG|LOXO ONCOLOGY INC	true	CHEMBL3889654, CHEMBL3989939	DB14723	8909	D11137	46188928
5306	1254053-43-4	gilteritinib	CCC1=NC(C(N)=O)=C(NC2=CC=C(N3CCC(CC3)N3CCN(C)CC3)C(OC)=C2)N=C1NC1CCOCC1	2019-10-24|2018-11-28|2018-09-21	EMA|FDA|PMDA	ASTELLAS PHARMA EUROPE BV|ASTELLAS|Astellas Pharma Inc	true	CHEMBL3301603, CHEMBL3301622	DB12141	8708	D10709	49803313
5307	870964-67-3	evocalcet	C[C@@H](N[C@H]1CCN(C1)C1=CC=C(CC(O)=O)C=C1)C1=CC=CC2=CC=CC=C12	2017-03-23	PMDA	Kyowa Hakko Kirin Co., Ltd.	n.a.	CHEMBL4297621	DB12388	9042	D11063	71242808
5311	1190389-15-1	vibegron	O[C@@H]([C@H]1CC[C@@H](CC2=CC=C(NC(=O)[C@@H]3CCC4=NC=CC(=O)N34)C=C2)N1)C1=CC=CC=C1	2018-09-21	PMDA	Kyorin Pharmaceutical Co., Ltd.	n.a.	CHEMBL2107826	DB14895	10100	D10433	44472635
5312	1187451-19-9	omidenepag isopropyl	CC(C)OC(=O)CNC1=CC=CC(CN(CC2=CC=C(C=C2)N2C=CC=N2)S(=O)(=O)C2=CC=CN=C2)=N1	2018-09-21	PMDA	Santen Pharmaceutical Co., Ltd.	n.a.	CHEMBL3707245, CHEMBL4297666	DB15071	10315	D10966	44230999
5325	178429-62-4	solriamfetol	N[C@@H](COC(N)=O)CC1=CC=CC=C1	2020-01-16|2019-03-20	EMA|FDA	Jazz Pharmaceuticals Ireland Limited|JAZZ	true	CHEMBL4297212, CHEMBL4297620	DB14754	10342	D11315	10130337
5326	1230487-009	siponimod	CCC1=CC(=CC=C1CN1CC(C1)C(O)=O)C(\C)=N\OCC1=CC=C(C2CCCCC2)C(=C1)C(F)(F)F	2020-01-13|2019-03-26	EMA|FDA	Novartis Europharm Limited|NOVARTIS PHARMS CORP	n.a.	CHEMBL2336071, CHEMBL4298150	DB12371	9289	D11072	44599207
5327	1346242-81-6	erdafitinib	COC1=CC(=CC(OC)=C1)N(CCNC(C)C)C1=CC2=NC(=CN=C2C=C1)C1=CN(C)N=C1	2019-04-12	FDA	JANSSEN BIOTECH	n.a.	CHEMBL3545376	DB12147	9039	D10927	67462786
5328	1217486-61-7	alpelisib	CC1=C(SC(NC(=O)N2CCC[C@H]2C(N)=O)=N1)C1=CC(=NC=C1)C(C)(C)C(F)(F)F	2019-04-24	FDA	NOVARTIS PHARMS CORP	n.a.	CHEMBL2396661	DB12015	7955	D11011	56649450
5329	189691-06-3	bremelanotide	CCCC[C@H](NC(C)=O)C(=O)N[C@H]1CC(=O)NCCCC[C@H](NC(=O)[C@H](CC2=CNC3=CC=CC=C23)NC(=O)[C@H](CCCN=C(N)N)NC(=O)[C@@H](CC2=CC=CC=C2)NC(=O)[C@H](CC2=CN=CN2)NC1=O)C(O)=O	2019-06-21	FDA	AMAG PHARMS INC	n.a.	CHEMBL2070241, CHEMBL4297533	DB11653	10408	D06569	9941379
5330	1393477-72-9	selinexor	FC(F)(F)C1=CC(=CC(=C1)C1=NN(\C=C/C(=O)NNC2=NC=CN=C2)C=N1)C(F)(F)F	2019-07-03	FDA	KARYOPHARM THERAPEUTICS INC	true	CHEMBL3545185	DB11942	10036	D11222	71481097
5334	1297538-32-9	darolutamide	C[C@@H](CN1C=CC(=N1)C1=CC=C(C#N)C(Cl)=C1)NC(=O)C1=NNC(=C1)[C@@H](C)O	2020-03-27|2019-07-30	EMA|FDA	Bayer AG|BAYER HEALTHCARE PHARMACEUTICALS INC	n.a.	CHEMBL4297185	DB12941	10439	D11045	67171867
5339	1018899-04-1	sotagliflozin	CCOC1=CC=C(CC2=C(Cl)C=CC(=C2)[C@@H]2O[C@H](SC)[C@@H](O)[C@H](O)[C@H]2O)C=C1	2019-04-26	EMA	SANOFI-AVENTIS GROUPE	n.a.	CHEMBL3039507	DB12713	8312	D10669	24831714
5341	950769-58-1	quizartinib	CC(C)(C)C1=CC(NC(=O)NC2=CC=C(C=C2)C2=CN3C(SC4=C3C=CC(OCCN3CCOCC3)=C4)=N2)=NO1	2019-06-18	PMDA	DAIICHI SANKYO COMPANY, LIMITED	true	CHEMBL576982, CHEMBL2105709	DB12874	5658	D09956	24889392
5343	1029044-16-3	pexidartinib	FC(F)(F)C1=CC=C(CNC2=NC=C(CC3=CNC4=NC=C(Cl)C=C34)C=C2)C=N1	2019-08-02	FDA	DAIICHI SANKYO INC	true	CHEMBL3813873, CHEMBL3989973	DB12978	8710	D11270	25151352
5345	1108743-60-7	entrectinib	CN1CCN(CC1)C1=CC(NC2CCOCC2)=C(C=C1)C(=O)NC1=NNC2=CC=C(CC3=CC(F)=CC(F)=C3)C=C12	2019-08-15|2019-06-18	FDA|PMDA	GENENTECH INC|Chugai Pharmaceutical	true	CHEMBL1983268	DB11986	8290	D10926	25141092
5346	1310726-60-3	upadacitinib	CC[C@@H]1CN(C[C@@H]1C1=CN=C2C=NC3=C(C=CN3)N12)C(=O)NCC(F)(F)F	2019-12-16|2019-08-16	EMA|FDA	AbbVie Deutschland GmbH & Co. KG|ABBVIE INC	n.a.	CHEMBL3622821, CHEMBL3707269	DB15091	9246	D10994	58557659
5347	936091-26-8	fedratinib	CC1=CN=C(NC2=CC=C(OCCN3CCCC3)C=C2)N=C1NC1=CC=CC(=C1)S(=O)(=O)NC(C)(C)C	2019-08-16	FDA	IMPACT	true	CHEMBL1287853, CHEMBL4297216	DB12500	5716	D10630	16722836
5349	1234423-95-0	tenapanor	CN1C[C@@H](C2=CC=CC(=C2)S(=O)(=O)NCCOCCOCCNC(=O)NCCCCNC(=O)NCCOCCOCCNS(=O)(=O)C2=CC(=CC=C2)[C@@H]2CN(C)CC3=C(Cl)C=C(Cl)C=C23)C2=CC(Cl)=CC(Cl)=C2C1	2019-09-12	FDA	ARDELYX INC	n.a.	CHEMBL3301627, CHEMBL3304485	DB11761	8449	D11652	71587953
5350	895542-09-3	trifarotene	CC(C)(C)C1=CC(=CC=C1N1CCCC1)C1=C(OCCO)C=CC(=C1)C1=CC=C(C=C1)C(O)=O	2019-10-04	FDA	GALDERMA R AND D	n.a.	CHEMBL3707313	DB12808	9962	D11225	11518241
5351	439239-90-4	lasmiditan	CN1CCC(CC1)C(=O)C1=NC(NC(=O)C2=C(F)C=C(F)C=C2F)=CC=C1	2019-11-10	FDA	ELI LILLY AND CO	n.a.	CHEMBL3039520, CHEMBL3039526	DB11732	3928	D10338	11610526
5353	1691249-45-2	zanubrutinib	NC(=O)C1=C2NCC[C@@H](C3CCN(CC3)C(=O)C=C)N2N=C1C1=CC=C(OC2=CC=CC=C2)C=C1	2019-11-14	FDA	BEIGENE USA INC	true	CHEMBL3936761	DB15035	9861	D11422	135565884
5356	1446321-46-5	voxelotor	CC(C)N1N=CC=C1C1=C(COC2=C(C=O)C(O)=CC=C2)C=CC=N1	2019-11-25	FDA	GLOBAL BLOOD THERAPEUTICS INC	true	CHEMBL4101807	DB14975	10559	D11330	71602803
5358	313368-91-1	lumateperone	CN1CCN2[C@H]3CCN(CCCC(=O)C4=CC=C(F)C=C4)C[C@H]3C3=C2C1=CC=C3	2019-12-20	FDA	INTRA-CELLULAR	n.a.	CHEMBL3233142, CHEMBL3306803	DB06077	9099	D11169	21302490
5360	1369764-02-2	lemborexant	CC1=NC=C(OC[C@]2(C[C@H]2C(=O)NC2=CC=C(F)C=N2)C2=CC=CC(F)=C2)C(C)=N1	2019-12-20	FDA	EISAI INC	n.a.	CHEMBL3545367	DB11951	9302	D11022	56944144
5361	1374248-77-7	ubrogepant	C[C@@H]1[C@@H](C[C@H](NC(=O)C2=CN=C3C[C@]4(CC3=C2)C(=O)NC2=NC=CC=C42)C(=O)N1CC(F)(F)F)C1=CC=CC=C1	2019-12-23	FDA	ALLERGAN	n.a.	CHEMBL2364638	DB15328	10176	D10673	68748835
5371	808118-40-3	roxadustat	CC1=C2C=C(OC3=CC=CC=C3)C=CC2=C(O)C(=N1)C(=O)NCC(O)=O	2019-09-20	PMDA	Astellas Pharma Inc.	n.a.	CHEMBL2338329	DB04847	8454	D10593	11256664
5372	2216712-66-0	elexacaftor	C[C@@H]1CN(C2=C(C=CC(=N2)N2C=CC(OCC(C)(C)C(F)(F)F)=N2)C(=O)NS(=O)(=O)C2=CN(C)N=C2C)C(C)(C)C1	2019-10-10	FDA	VERTEX PHARMS INC	n.a.	CHEMBL4298128	DB15444	10552	D11700	134587348
5376	1809249-37-3	remdesivir	CCC(CC)COC(=O)[C@H](C)N[P@](=O)(OC[C@H]1O[C@](C#N)([C@H](O)[C@@H]1O)C1=CC=C2N1N=CN=C2N)OC1=CC=CC=C1	2020-05-07	PMDA	Gilead	n.a.	CHEMBL4065616	DB14761	10715	D11472	121304016
5379	1703793-34-3	avapritinib	CN1C=C(C=N1)C1=CN2N=CN=C(N3CCN(CC3)C3=NC=C(C=N3)[C@@](C)(N)C3=CC=C(F)C=C3)C2=C1	2020-01-09	FDA	BLUEPRINT MEDICINES	true	CHEMBL4204794	DB15233	10368	D11279	118023034
5380	1403254-99-8	tazemetostat	CCN(C1CCOCC1)C1=CC(=CC(C(=O)NCC2=C(C)C=C(C)NC2=O)=C1C)C1=CC=C(CN2CCOCC2)C=C1	2020-01-23	FDA	EPIZYME INC	true	CHEMBL3414621, CHEMBL4298177	DB12887	7011	D11444	66558664
5381	1289023-67-1	rimegepant	N[C@H]1[C@@H](CC[C@@H](OC(=O)N2CCC(CC2)N2C(=O)NC3=NC=CC=C23)C2=NC=CC=C12)C1=C(F)C(F)=CC=C1	2020-02-27	FDA	BIOHAVEN PHARM	n.a.	CHEMBL2178422, CHEMBL2364629	DB12457	10704	D10663	51049968
5382	738606-46-7	bempedoic acid	CC(C)(CCCCCC(O)CCCCCC(C)(C)C(O)=O)C(O)=O	2020-04-01|2020-02-21	EMA|FDA	FGK Representative Service GmbH|ESPERION THERAPS INC	n.a.	CHEMBL3545313	DB11936	8321	D10691	10472693
5383	1306760-87-1	ozanimod	CC(C)OC1=CC=C(C=C1C#N)C1=NC(=NO1)C1=C2CC[C@H](NCCO)C2=CC=C1	2020-03-25	FDA	CELGENE INTL	n.a.	CHEMBL3707246, CHEMBL3707247	DB12612	8709	D10968	52938427
5384	928134-65-0	osilodrostat	FC1=C(C=CC(=C1)C#N)[C@H]1CCC2=CN=CN12	2020-01-09|2020-03-06	EMA|FDA	Novartis Europharm Limited|RECORDATI RARE	true	CHEMBL3099695, CHEMBL3707393	DB11837	8310	D11061	44139752
5388	606143-52-6	selumetinib	CN1C=NC2=C(F)C(NC3=CC=C(Br)C=C3Cl)=C(C=C12)C(=O)NOCCO	2020-04-10	FDA	ASTRAZENECA LP	true	CHEMBL1614701, CHEMBL2105684	DB11689	5665	D10024	10127622
5389	937263-43-9	tucatinib	CC1=CC(NC2=NC=NC3=C2C=C(NC2=NC(C)(C)CO2)C=C3)=CC=C1OC1=CC2=NC=NN2C=C1	2020-04-17	FDA	SEATTLE GENETICS	true	CHEMBL3989868	DB11652	9922	D11141	51039094
5390	1513857-77-6	pemigatinib	CCN1C(=O)N(CC2=CN=C3NC(CN4CCOCC4)=CC3=C12)C1=C(F)C(OC)=CC(OC)=C1F	2020-04-17	FDA	INCYTE CORP	true	CHEMBL4297522	DB15102	9767	D11417	86705695
5359	6104-58-1	brilliant Blue G	CCOC1=CC=C(NC2=CC=C(C=C2)C(=C2\C=C/C(/C=C2C)=[N+](/CC)CC2=CC=CC(=C2)S([O-])(=O)=O)\C2=C(C)C=C(C=C2)N(CC)CC2=CC=CC(=C2)S([O-])(=O)=O)C=C1	2019-12-20	FDA	DUTCH OPHTHALMIC	true	n.a.	DB15594	4147	D10799	6324599
5283	1703748-89-3	fosnetupitant	CN(C(=O)C(C)(C)C1=CC(=CC(=C1)C(F)(F)F)C(F)(F)F)C1=CN=C(C=C1C1=C(C)C=CC=C1)N1CC[N+](C)(COP(O)(O)=O)CC1	2018-04-19	FDA	HELSINN HLTHCARE	n.a.	CHEMBL3989917, CHEMBL3989919	DB14019, DB09048	n.a.	D11065	71544786
5286	113507-06-5	moxidectin	CO\N=C1/C[C@]2(C[C@@H]3C[C@@H](C\C=C(C)\C[C@@H](C)\C=C\C=C4/CO[C@@H]5[C@H](O)C(C)=C[C@@H](C(=O)O3)[C@]45O)O2)O[C@@H]([C@H]1C)C(\C)=C\C(C)C	2018-06-13	FDA	MDGH	true	CHEMBL2104415	DB11431	n.a.	D05084	9832912
5287	1154757-24-0	plazomicin	CN[C@@H]1[C@@H](O)[C@@H](O[C@H]2[C@@H](C[C@H](N)[C@@H](O[C@H]3OC(CNCCO)=CC[C@H]3N)[C@@H]2O)NC(=O)[C@@H](O)CCN)OC[C@]1(C)O	2018-06-25	FDA	ACHAOGEN INC	n.a.	CHEMBL1650559, CHEMBL2364623	DB12615	n.a.	D10151	42613186
5291	869572-92-9	tecovirimat	FC(F)(F)C1=CC=C(C=C1)C(=O)NN1C(=O)[C@H]2[C@H]([C@H]3C=C[C@@H]2[C@@H]2C[C@H]32)C1=O	2018-07-13	FDA	SIGA TECHNOLOGIES	true	CHEMBL1257073	DB12020	n.a.	D09390	16124688
5295	1338225-97-0	doravirine	CN1C(=O)NN=C1CN1C=CC(=C(OC2=CC(=CC(Cl)=C2)C#N)C1=O)C(F)(F)F	2018-11-22|2018-08-30	EMA|FDA	MERCK SHARP & DOHME B.V.|MSD MERCK CO	n.a.	CHEMBL2364608	DB12301	n.a.	D10624	58460047
5298	1035654-66-0	sarecycline	CON(C)CC1=CC=C(O)C2=C1C[C@H]1C[C@H]3[C@H](N(C)C)C(O)=C(C(N)=O)C(=O)[C@@]3(O)C(O)=C1C2=O	2018-10-01	FDA	ALLERGAN INC	n.a.	CHEMBL2364632, CHEMBL2364633	DB12035	n.a.	D10666	54681908
5299	389139-89-3	omadacycline	CN(C)[C@H]1[C@@H]2C[C@@H]3CC4=C(C(O)=C(CNCC(C)(C)C)C=C4N(C)C)C(=O)C3=C(O)[C@]2(O)C(=O)C(C(N)=O)=C1O	2018-10-02	FDA	PARATEK PHARMS INC	n.a.	CHEMBL1689772, CHEMBL2103854	DB12455	n.a.	D09647	54697325
5301	1985606-14-1	baloxavir marboxil	COC(=O)OCOC1=C2N(C=CC1=O)N([C@@H]1COCCN1C2=O)[C@H]1C2=CC=C(F)C(F)=C2CSC2=CC=CC=C12	2018-10-24|2018-02-23	FDA|PMDA	GENENTECH INC|Shionogi & Co., Ltd.	n.a.	CHEMBL4297215, CHEMBL4297503	DB13997	n.a.	D11021	124081896
5319	1492984-65-2	inotersen	n.a.	2018-10-05	FDA	AKCEA THERAPS	true	CHEMBL4297537, CHEMBL4297770	DB14713	n.a.	D10940	121492004
5324	516-54-1	brexanolone	CC(=O)[C@H]1CC[C@H]2[C@@H]3CC[C@H]4C[C@H](O)CC[C@]4(C)C3CC[C@]12C	2019-03-19	FDA	SAGE THERAPEUTICS	n.a.	CHEMBL207538	DB11859	n.a.	D11149	92786
5342	1174018-99-5	relebactam	OS(=O)(=O)ON1[C@H]2C[N@]([C@@H](CC2)C(=O)NC2CCNCC2)C1=O	2019-06-16	FDA	MSD MERCK CO	n.a.	CHEMBL3112741, CHEMBL3301605	DB12377	n.a.	D11621	44129647
5344	187235-37-6	pretomanid	FC(F)(F)OC1=CC=C(CO[C@@H]2COC3=NC(=CN3C2)N(=O)=O)C=C1	2019-08-14	FDA	MYLAN IRELAND LTD	true	CHEMBL227875	DB05154	n.a.	D10722	456199
5348	1061337-51-6	lefamulin	C[C@@H]1CC[C@@]23CCC(=O)[C@H]2[C@]1(C)[C@@H](C[C@@](C)(C=C)[C@@H](O)[C@@H]3C)OC(=O)CS[C@@H]1CC[C@@H](N)C[C@H]1O	2019-08-19	FDA	NABRIVA	n.a.	CHEMBL3291398, CHEMBL3545309	DB12430, DB12825	n.a.	D11631	25185057
5352	1225208-94-5	cefiderocol	CC(C)(O\N=C(/C(=O)N[C@H]1[C@H]2SCC(C[N+]3(CCNC(=O)C4=CC=C(O)C(O)=C4Cl)CCCC3)=C(N2C1=O)C([O-])=O)C1=CSC(N)=N1)C(O)=O	2019-11-14	FDA	SHIONOGI INC	n.a.	CHEMBL3989974, CHEMBL4297211	DB14879	n.a.	D11302	77843966
5354	1639325-43-1	givosiran	n.a.	2020-03-02|2019-11-20	EMA|FDA	Alnylam Netherlands B.V.|ALNYLAM PHARMS INC	true	CHEMBL4297760	DB15066	n.a.	D11702	119058042
5355	913088-80-9	cenobamate	NC(=O)O[C@@H](CN1N=CN=N1)C1=CC=CC=C1Cl	2019-11-21	FDA	SK LIFE SCIENCE INC	n.a.	CHEMBL3989949	DB06119	n.a.	D11150	11962412
5367	1826843-81-5	trastuzumab deruxtecan	n.a.	2019-12-20	FDA	DAIICHI SANKYO	n.a.	CHEMBL4297844	DB14962	n.a.	D11529	132508503
5294	1334714-66-7	eravacycline dihydrochloride	CN(C)[C@H]1[C@@H]2C[C@@H]3CC4=C(C(O)=C(NC(=O)CN5CCCC5)C=C4F)C(=O)C3=C(O)[C@]2(O)C(=O)C(C(N)=O)=C1O	2018-09-20|2018-08-27	EMA|FDA	TETRAPHASE PHARMS	n.a.	CHEMBL1951095, CHEMBL2219414	n.a.	n.a.	D10369	56951485
5375	481-49-2	cepharanthine	COC1=C2OC3=CC=C(C[C@@H]4N(C)CCC5=CC6=C(OCO6)C(OC6=C(OC)C=C7CCN(C)[C@H](CC(C=C1)=C2)C7=C6)=C45)C=C3	1951-01-01	PMDA	?	n.a.	CHEMBL449782, CHEMBL2074948	n.a.	n.a.	D01035	10206
5370	848416-07-9	lascufloxacin	COC1=C(N2C[C@@H](F)[C@@H](CNC3CC3)C2)C(F)=CC2=C1N(CCF)C=C(C(O)=O)C2=O	2019-08-22	PMDA	Kyorin Pharmaceutical Co., Ltd.	n.a.	n.a.	n.a.	n.a.	D10772	71528768
5335	915430-78-3	volanesorsen	n.a.	2019-05-03	EMA	Akcea Therapeutics Ireland Limited	true	CHEMBL3544989, CHEMBL3544994	DB15067	8681	n.a.	121494123
5377	n.a.	EIDD-1931	CC(C)C(=O)OC[C@H]1O[C@H]([C@H](O)[C@@H]1O)N1C=CC(NO)=NC1=O	n.a.	?	?	n.a.	n.a.	n.a.	10737	n.a.	145996610
5279	680188-33-4	ibalizumab	n.a.	2019-09-26|2018-03-06	EMA|FDA	Theratechnologies International Limited|TAIMED BIOLOGICS USA	true	CHEMBL1743029	DB12698	10208	D09575	n.a.
5281	1326244-10-3	tildrakizumab	n.a.	2018-09-17|2018-03-20	EMA|FDA	ALMIRALL SA|SUN PHARMA GLOBAL	n.a.	CHEMBL2108681	DB14004	8093	D10400	n.a.
5282	1610833-03-8	burosumab	n.a.	2018-02-02|2018-04-17|2019-09-20	EMA|FDA|PMDA	KYOWA KIRIN LIMITED|ULTRAGENYX PHARM INC|Kyowa Kirin Co., Ltd.	true	CHEMBL3707326	DB14012	9292	D10913	n.a.
5284	1582205-90-0	erenumab	n.a.	2018-07-26|2018-05-17	EMA|FDA	NOVARTIS EUROPHARM LIMITED|AMGEN INC	n.a.	CHEMBL3833329	DB14039	9250	D10928	n.a.
5308	915810-67-2	caplacizumab	n.a.	2018-08-30|2019-02-06	EMA|FDA	ABLYNX NV	true	CHEMBL2109624	DB06081	9123	D11160	n.a.
5309	1426055-14-2	lanadelumab	n.a.	2018-11-22|2018-08-23	EMA|FDA	SHIRE PHARMACEUTICALS IRELAND LTD|DYAX CORP	true	CHEMBL3545189	DB14597	9094	D11094	n.a.
5314	1020748-57-5	moxetumomab pasudotox	n.a.	2018-09-13	FDA	ASTRAZENECA AB	true	CHEMBL1743043	DB12688	7675	D09932	n.a.
5315	1655501-53-3	fremanezumab	n.a.	2019-03-28|2018-09-14	EMA|FDA	TEVA GMBH|TEVA PHARMS USA	n.a.	CHEMBL4297756	DB14041	9208	D11055	n.a.
5316	1578199-75-3	galcanezumab	n.a.	2018-09-27	FDA	ELI LILLY AND CO	n.a.	CHEMBL3707328	DB14042	8967	D10936	n.a.
5317	1801342-60-8	cemiplimab	n.a.	2019-06-28|2018-09-28	EMA|FDA	REGENERON IRELAND U.C.|REGENERON PHARMACEUTICALS	n.a.	CHEMBL4297723	DB14707	10090	D11108	n.a.
5320	1709815-23-5	emapalumab	n.a.	2018-11-20	FDA	NOVIMMUNE S.A.	true	CHEMBL3989977	DB14724	9295	D11120	n.a.
5322	1803171-55-2	ravulizumab	n.a.	2019-02-07|2018-12-21	EMA|FDA	ALEXION EUROPE SAS|ALEXION PHARM	true	CHEMBL3989986	DB11580	10168	D11054	n.a.
5333	1313206-42-6	polatuzumab vedotin	n.a.	2018-04-16|2019-06-10	EMA|FDA	ROCHE REGISTRATION LIMITED, UK|GENENTECH	true	CHEMBL3301582	DB12240	8404	D10761	n.a.
5336	1262449-58-0	andexanet alfa	n.a.	2019-04-26|2018-05-03	EMA|FDA	Portola Netherlands BV|Portola Pharamceuticals US	n.a.	CHEMBL3301583	DB14562	7576	D11029	n.a.
5337	1612838-76-2	risankizumab	n.a.	2019-04-26|2019-04-23|2019-03-26	EMA|FDA|PMDA	AbbVie Deutschland GmbH & Co KG|AbbVie INC	n.a.	CHEMBL3990029	DB14762	8922	D11052	n.a.
5362	909395-70-6	romosozumab	n.a.	2019-04-09	FDA	AMGEN INC	n.a.	CHEMBL2107874	DB11866	8092	D10156	n.a.
5363	1531589-13-5	brolucizumab	n.a.	2020-02-13|2019-10-07	EMA|FDA	Novartis Europharm Limited|NOVARTIS PHARMS CORP	n.a.	CHEMBL3707357	DB14864	8713	D11083	n.a.
5364	1373715-00-4	luspatercept	n.a.	2019-11-08	FDA	CELGENE CORP	true	CHEMBL3039545	DB12281	10538	D11701	n.a.
5365	1690318-25-2	crizanlizumab	n.a.	2019-11-15	FDA	NOVARTIS PHARMS CORP	true	CHEMBL4297734	DB15271	10550	D11480	n.a.
5366	1346452-25-2	enfortumab vedotin	n.a.	2019-12-18	FDA	ASTELLAS	n.a.	CHEMBL3301579, CHEMBL3301589	DB13007	10738	D11525	n.a.
5385	1461640-62-9	isatuximab	n.a.	2020-03-02	FDA	SANOFI AVENTIS US	true	CHEMBL3545131	DB14811	8719	D11050	n.a.
5386	1644539-04-7	eptinezumab	n.a.	2020-02-21	FDA	Lundbeck Seattle BioPharmaceuticals, Inc.	n.a.	CHEMBL2109621, CHEMBL3833320	DB14040	10694	D11303	n.a.
5387	1036734-93-6	teprotumumab	n.a.	2020-01-21	FDA	HORIZON THERAPEUTICS IRELAND	true	CHEMBL1743079	DB06343	10612	D09680	n.a.
5310	9024-13-9	condoliase	n.a.	2018-03-23	PMDA	Seikagaku Corporation	n.a.	CHEMBL2107876	DB12793	n.a.	D09800	n.a.
5313	1420706-45-1	patisiran	n.a.	2018-10-08	FDA	ALNYLAM PHARMS INC	true	CHEMBL3989987	DB14582	n.a.	D11116	n.a.
5318	1709806-75-6	elapegademase	n.a.	2018-10-05	FDA	LEADIANT BIOSCI INC	true	CHEMBL3990026	DB14712	n.a.	D11017	n.a.
5321	941577-06-6	calaspargase pegol	n.a.	2018-12-20	FDA	SERVIER PHARMA LLC	true	CHEMBL2108728	DB14730	n.a.	D10096	n.a.
5323	2055491-00-2	tagraxofusp	n.a.	2018-12-21	FDA	STEMLINE THERAPEEUTICS INC	true	CHEMBL4297573	DB14731	n.a.	D11358	n.a.
5332	n.a.	onasemnogene abeparvovec	n.a.	2019-05-24	FDA	NOVARTIS PHARMS CORP	true	CHEMBL4297240	DB15528	n.a.	D11559	n.a.
5338	1335098-50-4	ropeginterferon alfa-2b	n.a.	2019-02-15	EMA	AOP Orphan Pharmaceuticals AG	true	CHEMBL4297819	DB15119	n.a.	D11027	n.a.
5340	n.a.	pegvaliase	n.a.	2019-05-03|2018-05-24	EMA|FDA	BIOMARIN INTERNATIONAL LIMITED|BIOMARIN PHARM	true	CHEMBL4297802	DB12839	n.a.	D11077	n.a.
5357	1422959-91-8	golodirsen	n.a.	2019-12-12	FDA	SAREPTA THERAPS INC	true	CHEMBL4297762	DB15593	n.a.	D11707	n.a.
5368	n.a.	botulinum toxin type A	n.a.	2019-09-27	EMA	Evolus Pharma Limited	n.a.	CHEMBL4297862	DB00083	n.a.	D00783	n.a.
5374	1309086-46-1	turoctocog alfa pegol	n.a.	2019-06-20|2019-09-20	EMA|PMDA	Novo Nordisk A/S|Novo Nordisk Pharma Ltd.	n.a.	n.a.	DB14738	n.a.	D10758	n.a.
5331	93384-43-1	prabotulinumtoxinA	n.a.	2019-02-01	FDA	EVOLUS INC	n.a.	CHEMBL4297229	n.a.	n.a.	D11405	n.a.
5373	n.a.	air polymer-type A	n.a.	2019-11-07	FDA	GISKIT B.V.	n.a.	n.a.	n.a.	n.a.	n.a.	n.a.
5378	n.a.	mefuparib	CNCC1=CC=C(C=C1)C1=CC2=C(O1)C(=CC(F)=C2)C(N)=O	n.a.	?	?	n.a.	n.a.	n.a.	n.a.	n.a.	n.a.
